# Supplementary material for: Identification of a radiosensitivity signature using integrative metaanalysis of published microarray data for NCI-60 cancer cells
Source: BMC Genomics. 2012 Jul 30;13:348. doi: 10.1186/1471-2164-13-348 (PMC3472294; doi:10.1186/1471-2164-13-348)
Supplement: Additional file 1 — List of 179 genes selected in more than three platforms. “Down” refers to decreased expression observed in radiosensitive cells relative to radioresistant cells, determined as the slope of the correlation coefficient. False discovery rate was calculated from SAM analysis. [file 1471-2164-13-348-S1.xls]

## Sheet: Table S1
	Tabls S1. List of 179 genes selected in more than three platforms. “Down” refers to decreased expression observed in radiosensitive cells relative to radioresistant cells, determined as the slope of the correlation coefficient. False discovery rate was calculated from SAM analysis.
	Symbol	Description	Location	Expression in radiosensitive cell	False discovery rate (FDR, %)
					cDNA	HU-6800	U133	U95
	ACTN1	actinin, alpha 1	Cytoplasm	Down	9.20144	4.22914	4.27744	5.7059
	ADCK3	aarF domain containing kinase 3	Cytoplasm	Up	2.33837	-	0.649372	1.92695
	AGPAT3	1-acylglycerol-3-phosphate O-acyltransferase 3	Cytoplasm	Up	2.33837	-	8.46341	8.49206
	AIF1	allograft inflammatory factor 1	Nucleus	Up	8.12803	-	2.0935	2.7001
	ALOX5AP	arachidonate 5-lipoxygenase-activating protein	Plasma Membrane	Up	3.83824	-	4.77712	7.38879
	ANAPC4	anaphase promoting complex subunit 4	Nucleus	Up	9.20144	-	9.69517	0.529912
	ANXA2	annexin A2	Plasma Membrane	Down	3.4156	0	3.61793	5.7059
	ANXA5	annexin A5	Plasma Membrane	Down	0	4.22914	4.27744	5.7059
	APP	amyloid beta (A4) precursor protein	Plasma Membrane	Down	1.83126	5.33405	5.35538	-
	ARHGAP25	Rho GTPase activating protein 25	Cytoplasm	Up	9.20144	-	6.13737	2.24242
	ARHGDIB	Rho GDP dissociation inhibitor (GDI) beta	Cytoplasm	Up	0	0	0	0
	ARHGEF6	Rac/Cdc42 guanine nucleotide exchange factor (GEF) 6	Cytoplasm	Up	0	-	6.13737	5.7059
	ATP2A3	ATPase, Ca++ transporting, ubiquitous	Cytoplasm	Up	-	0	0	0
	BAZ1A	bromodomain adjacent to zinc finger domain, 1A	Nucleus	Up	6.77681	-	8.46341	1.68942
	BTK	Bruton agammaglobulinemia tyrosine kinase	Cytoplasm	Up	5.79026	-	7.34517	4.30006
	CAPN2	calpain 2, (m/II) large subunit	Cytoplasm	Down	1.83126	0	4.77712	-
	CAPNS1	calpain, small subunit 1	Cytoplasm	Down	4.51021	1.79963	3.61793	1.36943
	CBR1	carbonyl reductase 1	Cytoplasm	Down	0.752447	3.13269	6.13737	7.38879
	CCNA2	cyclin A2	Nucleus	Up	8.12803	-	8.46341	6.65329
	CCND1	cyclin D1	Nucleus	Down	1.83126	0	0	0
	CD151	CD151 molecule (Raph blood group)	Plasma Membrane	Down	-	0	0.930444	0
	CD3D	CD3d molecule, delta (CD3-TCR complex)	Plasma Membrane	Up	4.51021	-	0.649372	0.529912
	CD52	CD52 molecule	Plasma Membrane	Up	3.4156	-	5.35538	8.49206
	CD53	CD53 molecule	Plasma Membrane	Up	0	-	0	0
	CD63	CD63 molecule	Plasma Membrane	Down	5.79026	0	0.519498	0
	CD9	CD9 molecule	Plasma Membrane	Down	0.752447	6.12918	3.61793	-
	CDC25A	cell division cycle 25 homolog A (S. pombe)	Nucleus	Up	3.83824	-	0.649372	0
	CDK6	cyclin-dependent kinase 6	Nucleus	Up	10.4496	-	0	0
	CNTRL	centriolin	Nucleus	Up	3.83824	-	0.269872	3.01699
	CORO1A	coronin, actin binding protein, 1A	Cytoplasm	Up	8.12803	0	0.649372	0.529912
	CRK	v-crk sarcoma virus CT10 oncogene homolog (avian)	Cytoplasm	Down	0	-	2.0935	4.85186
	CTSL1	cathepsin L1	Cytoplasm	Down	1.83126	4.40535	6.13737	-
	CTTN	cortactin	Plasma Membrane	Down	3.4156	-	0	0
	CXCR4	chemokine (C-X-C motif) receptor 4	Plasma Membrane	Up	0	4.22914	0.649372	0.529912
	CYFIP2	cytoplasmic FMR1 interacting protein 2	Cytoplasm	Up	4.51021	-	1.70017	0.959053
	DAG1	dystroglycan 1 (dystrophin-associated glycoprotein 1)	Plasma Membrane	Down	0	4.40535	0	0
	DCBLD2	discoidin, CUB and LCCL domain containing 2	Plasma Membrane	Down	0	-	2.0935	5.7059
	DDX39A	DEAD (Asp-Glu-Ala-Asp) box polypeptide 39A	Nucleus	Up	5.79026	-	0.323732	1.68942
	DENND2D	DENN/MADD domain containing 2D	Cytoplasm	Up	8.12803	-	3.21391	2.24242
	DIAPH1	diaphanous homolog 1 (Drosophila)	Cytoplasm	Up	10.4496	-	1.70017	4.85186
	DKC1	dyskeratosis congenita 1, dyskerin	Nucleus	Up	6.77681	-	4.77712	4.30006
	DOCK1	dedicator of cytokinesis 1	Cytoplasm	Down	-	5.68623	0	9.83567
	DOCK2	dedicator of cytokinesis 2	Cytoplasm	Up	-	0	0	0.724935
	DYNC1LI2	dynein, cytoplasmic 1, light intermediate chain 2	Cytoplasm	Down	0.752447	-	0.519498	0
	EEF1A2	eukaryotic translation elongation factor 1 alpha 2	Cytoplasm	Down	-	0	1.70017	3.47326
	EEF1E1	eukaryotic translation elongation factor 1 epsilon 1	Cytoplasm	Up	10.4496	-	9.69517	5.7059
	EIF2B5	eukaryotic translation initiation factor 2B, subunit 5 epsilon, 82kDa	Cytoplasm	Up	10.4496	-	2.6515	2.7001
	EIF4EBP2	eukaryotic translation initiation factor 4E binding protein 2	Cytoplasm	Up	3.83824	-	2.0935	0.724935
	EMP2	epithelial membrane protein 2	Plasma Membrane	Down	5.053	8.49874	4.77712	8.49206
	EPS8	epidermal growth factor receptor pathway substrate 8	Plasma Membrane	Down	0	-	0.930444	2.24242
	EVI2B	ecotropic viral integration site 2B	Plasma Membrane	Up	3.4156	-	2.0935	1.68942
	EZH2	enhancer of zeste homolog 2 (Drosophila)	Nucleus	Up	2.33837	-	2.6515	7.38879
	FAM46C	family with sequence similarity 46, member C	Extracellular Space	Up	3.4156	-	1.25236	3.47326
	FKBP9	FK506 binding protein 9, 63 kDa	Cytoplasm	Down	0	-	0	0
	FLI1	Friend leukemia virus integration 1	Nucleus	Up	0	-	2.0935	5.7059
	FMNL1	formin-like 1	Cytoplasm	Up	1.83126	-	4.27744	4.30006
	GART	phosphoribosylglycinamide formyltransferase, phosphoribosylglycinamide synthetase, phosphoribosylaminoimidazole synthetase	Cytoplasm	Up	3.4156	-	3.21391	4.85186
	GMNN	geminin, DNA replication inhibitor	Nucleus	Up	5.053	-	3.61793	0
	GNA11	guanine nucleotide binding protein (G protein), alpha 11 (Gq class)	Plasma Membrane	Down	-	8.49874	2.6515	0.681844
	GNA15	guanine nucleotide binding protein (G protein), alpha 15 (Gq class)	Plasma Membrane	Up	9.20144	-	1.70017	0.959053
	GNG12	guanine nucleotide binding protein (G protein), gamma 12	Plasma Membrane	Down	0.752447	-	0.519498	5.7059
	GPC1	glypican 1	Plasma Membrane	Down	-	0	1.70534	0
	GPSM3	G-protein signaling modulator 3	Cytoplasm	Up	1.83126	-	0	0
	HCLS1	hematopoietic cell-specific Lyn substrate 1	Nucleus	Up	0	0	0	0
	HDLBP	high density lipoprotein binding protein	Nucleus	Down	-	5.33405	4.27744	3.47326
	HNRNPD	heterogeneous nuclear ribonucleoprotein D (AU-rich element RNA binding protein 1, 37kDa)	Nucleus	Up	3.4156	-	3.21391	2.24242
	HTRA1	HtrA serine peptidase 1	Extracellular Space	Down	0	0	0.930444	0
	IKZF1	IKAROS family zinc finger 1 (Ikaros)	Nucleus	Up	-	0	0	0
	IL1R2	interleukin 1 receptor, type II	Plasma Membrane	Up	6.77681	-	5.35538	8.49206
	IQGAP2	IQ motif containing GTPase activating protein 2	Cytoplasm	Up	0	-	0.649372	1.36943
	ITGAL	integrin, alpha L (antigen CD11A (p180), lymphocyte function-associated antigen 1; alpha polypeptide)	Plasma Membrane	Up	1.35709	-	6.13737	6.65329
	ITGB1	integrin, beta 1 (fibronectin receptor, beta polypeptide, antigen CD29 includes MDF2, MSK12)	Plasma Membrane	Down	3.4156	1.79963	4.27744	-
	ITGB5	integrin, beta 5	Plasma Membrane	Down	0	0	2.6515	1.68942
	KDELR1	KDEL (Lys-Asp-Glu-Leu) endoplasmic reticulum protein retention receptor 1	Cytoplasm	Down	0.752447	6.12918	-	8.49206
	KDELR2	KDEL (Lys-Asp-Glu-Leu) endoplasmic reticulum protein retention receptor 2	Cytoplasm	Down	3.4156	4.22914	9.69517	-
	KIF21B	kinesin family member 21B	Cytoplasm	Up	0	-	0	0
	LAPTM4A	lysosomal protein transmembrane 4 alpha	Cytoplasm	Down	1.70143	-	0.519498	1.92695
	LAPTM4B	lysosomal protein transmembrane 4 beta	unknown	Down	0	-	1.70017	9.83567
	LAPTM5	lysosomal protein transmembrane 5	Plasma Membrane	Up	0	4.22914	0	0
	LBR	lamin B receptor	Nucleus	Up	1.83126	-	1.70534	0.529912
	LCP1	lymphocyte cytosolic protein 1 (L-plastin)	Cytoplasm	Up	9.20144	-	1.70017	4.30006
	LGALS3	lectin, galactoside-binding, soluble, 3	Extracellular Space	Down	-	0	0.930444	0
	LMNA	lamin A/C	Nucleus	Down	-	5.68623	1.70017	0
	LRMP	lymphoid-restricted membrane protein	Cytoplasm	Up	6.77681	0	0	0
	LRP11	low density lipoprotein receptor-related protein 11	unknown	Down	0	-	2.6515	5.7059
	LSP1	lymphocyte-specific protein 1	Cytoplasm	Up	5.79026	-	5.35538	2.7001
	LST1	leukocyte specific transcript 1	Plasma Membrane	Up	3.83824	4.22914	2.0935	-
	LUC7L2	LUC7-like 2 (S. cerevisiae)	unknown	Up	5.79026	-	7.34517	0
	MED1	mediator complex subunit 1	Nucleus	Up	9.20144	-	6.13737	1.92695
	MED4	mediator complex subunit 4	Nucleus	Up	1.83126	-	1.70017	2.7001
	METTL7A	methyltransferase like 7A	unknown	Up	9.20144	-	5.35538	6.65329
	MRPS31	mitochondrial ribosomal protein S31	Cytoplasm	Up	3.83824	-	3.61793	3.47326
	MST4	serine/threonine protein kinase MST4	Nucleus	Up	9.20144	-	0.464333	0.724935
	MTF2	metal response element binding transcription factor 2	Nucleus	Up	4.51021	-	2.0935	4.30006
	MYB	v-myb myeloblastosis viral oncogene homolog (avian)	Nucleus	Up	0	0	0	0
	MYCN	v-myc myelocytomatosis viral related oncogene, neuroblastoma derived (avian)	Nucleus	Up	10.4496	0	-	8.49206
	MYO10	myosin X	Cytoplasm	Down	2.33837	-	3.21391	6.65329
	N4BP2L1	NEDD4 binding protein 2-like 1	unknown	Up	3.83824	-	0	1.92695
	NCKAP1L	NCK-associated protein 1-like	Plasma Membrane	Up	8.12803	-	0	0.529912
	NCLN	nicalin	Cytoplasm	Down	5.053	-	0.519498	8.49206
	NFATC3	nuclear factor of activated T-cells, cytoplasmic, calcineurin-dependent 3	Nucleus	Up	0	-	0	1.90768
	NFIB	nuclear factor I/B	Nucleus	Down	8.12803	-	1.70017	4.85186
	NGFRAP1	nerve growth factor receptor (TNFRSF16) associated protein 1	Plasma Membrane	Down	2.72635	-	4.27744	9.83567
	NKG7	natural killer cell group 7 sequence	Plasma Membrane	Up	8.12803	-	6.13737	5.7059
	NQO1	NAD(P)H dehydrogenase, quinone 1	Cytoplasm	Down	-	0	0	0
	ORC1	origin recognition complex, subunit 1	Nucleus	Up	10.4	-	0.427433	1.92695
	OSBPL1A	oxysterol binding protein-like 1A	Cytoplasm	Down	0	-	1.25236	0
	PDE8A	phosphodiesterase 8A	Cytoplasm	Down	1.23573	-	2.0935	1.68942
	PFN2	profilin 2	Cytoplasm	Down	0	0	0	0
	PGM2	phosphoglucomutase 2	Cytoplasm	Up	5.053	-	6.13737	9.83567
	PHLDA2	pleckstrin homology-like domain, family A, member 2	Cytoplasm	Down	-	7.60797	3.21391	2.24242
	PIR	pirin (iron-binding nuclear protein)	Nucleus	Down	1.83126	4.40535	1.70534	4.85186
	PKM2	pyruvate kinase, muscle	Cytoplasm	Down	9.20144	1.79963	5.35538	4.30006
	PON2	paraoxonase 2	Plasma Membrane	Down	0	3.13269	1.70017	-
	PPA1	pyrophosphatase (inorganic) 1	Cytoplasm	Up	10.4496	-	6.13737	4.85186
	PRKAR1A	protein kinase, cAMP-dependent, regulatory, type I, alpha (tissue specific extinguisher 1)	Cytoplasm	Down	2.33837	1.79963	3.21391	-
	PRKCB	protein kinase C, beta	Cytoplasm	Up	0	-	1.25236	1.36943
	PRKCQ	protein kinase C, theta	Cytoplasm	Up	3.4156	-	0.649372	0.724935
	PRPF38A	PRP38 pre-mRNA processing factor 38 (yeast) domain containing A	Nucleus	Up	1.35709	-	0	0
	PRPF4B	PRP4 pre-mRNA processing factor 4 homolog B (yeast)	Nucleus	Up	6.77681	-	3.21391	3.47326
	PRSS23	protease, serine, 23	Extracellular Space	Down	1.70143	-	1.70017	3.01699
	PTMS	parathymosin	Nucleus	Down	1.23573	7.60797	4.27744	1.36943
	PTP4A2	protein tyrosine phosphatase type IVA, member 2	Plasma Membrane	Up	8.12803	-	4.27744	2.24242
	PTPN7	protein tyrosine phosphatase, non-receptor type 7	Cytoplasm	Up	-	0	0	0
	PTPRC	protein tyrosine phosphatase, receptor type, C	Plasma Membrane	Up	0	0	0	0
	PTPRCAP	protein tyrosine phosphatase, receptor type, C-associated protein	Plasma Membrane	Up	6.77681	2.06299	0	0
	PYGB	phosphorylase, glycogen; brain	Cytoplasm	Down	2.72635	0	5.35538	8.49206
	RAB13	RAB13, member RAS oncogene family	Plasma Membrane	Down	2.72635	4.40535	0.930444	4.85186
	RAB33A	RAB33A, member RAS oncogene family	Cytoplasm	Up	1.35709	-	2.6515	2.24242
	RAC2	ras-related C3 botulinum toxin substrate 2 (rho family, small GTP binding protein Rac2)	Cytoplasm	Up	0	-	0	0
	RALB	v-ral simian leukemia viral oncogene homolog B (ras related; GTP binding protein)	Cytoplasm	Down	0	4.40535	1.70017	1.90768
	RBBP4	retinoblastoma binding protein 4	Nucleus	Up	5.79026	-	0	0
	RCN1	reticulocalbin 1, EF-hand calcium binding domain	Cytoplasm	Down	1.83126	1.79963	-	9.83567
	RFESD	Rieske (Fe-S) domain containing	unknown	Up	3.4156	-	3.61793	8.49206
	RFXAP	regulatory factor X-associated protein	Nucleus	Up	2.33837	-	0	0
	RHOH	ras homolog gene family, member H	Plasma Membrane	Up	-	3.25318	0	0
	S100A10	S100 calcium binding protein A10	Cytoplasm	Down	-	0	0	0
	S100A13	S100 calcium binding protein A13	Cytoplasm	Down	3.83824	0	0	0
	SASH3	SAM and SH3 domain containing 3	Cytoplasm	Up	-	-	7.34517	3.47326
	SAT2	spermidine/spermine N1-acetyltransferase family member 2	Plasma Membrane	Down	0.752447	-	4.77712	4.85186
	SATB1	SATB homeobox 1	Nucleus	Up	0.817173	-	4.77712	4.85186
	SCARB2	scavenger receptor class B, member 2	Plasma Membrane	Down	0	-	0	2.24242
	SCRN1	secernin 1	Cytoplasm	Down	0	5.33405	3.21391	9.83567
	SEC11A	SEC11 homolog A (S. cerevisiae)	Cytoplasm	Down	0	-	1.33042	3.47326
	SELPLG	selectin P ligand	Plasma Membrane	Up	-	4.22914	0	8.49206
	SEPT6	septin 6	Cytoplasm	Up	5.79026	-	0.526814	3.01699
	SERHL2	serine hydrolase-like 2	Cytoplasm	Up	9.20144	-	2.6515	0.724935
	SERP1	stress-associated endoplasmic reticulum protein 1	Cytoplasm	Up	10.4496	-	2.0935	0.529912
	SERPINE2	serpin peptidase inhibitor, clade E (nexin, plasminogen activator inhibitor type 1), member 2	Extracellular Space	Down	0	-	4.27744	9.83567
	SFXN3	sideroflexin 3	Cytoplasm	Down	0	-	0.519498	0.529912
	SH3BP4	SH3-domain binding protein 4	unknown	Down	1.23573	-	0.930444	0
	SLA	Src-like-adaptor	Plasma Membrane	Up	0	-	0.649372	0.529912
	SLC27A5	solute carrier family 27 (fatty acid transporter), member 5	Cytoplasm	Up	5.053	-	2.6515	8.49206
	SMARCC1	SWI/SNF related, matrix associated, actin dependent regulator of chromatin, subfamily c, member 1	Nucleus	Up	6.77681	-	1.70017	3.01699
	SMYD3	SET and MYND domain containing 3	Nucleus	Up	4.51021	-	4.27744	4.85186
	SPATA20	spermatogenesis associated 20	unknown	Down	0	-	0.519498	0
	SPN	sialophorin	Plasma Membrane	Up	-	0	1.70534	0
	SPR	sepiapterin reductase (7,8-dihydrobiopterin:NADP+ oxidoreductase)	Cytoplasm	Down	-	8.49874	0.519498	3.01699
	SQSTM1	sequestosome 1	Cytoplasm	Down	0	0	0.519498	1.36943
	SRPK1	SRSF protein kinase 1	Nucleus	Up	8.12803	-	1.70017	3.47326
	SRSF1	serine/arginine-rich splicing factor 1	Nucleus	Up	4.51021	-	2.6515	0.959053
	SSBP2	single-stranded DNA binding protein 2	Nucleus	Up	9.20144	-	3.61793	8.49206
	TAL1	T-cell acute lymphocytic leukemia 1	Nucleus	Up	3.4156	-	1.70017	2.24242
	TAX1BP3	Tax1 (human T-cell leukemia virus type I) binding protein 3	Nucleus	Down	5.79026	6.12918	3.61793	-
	TDG	thymine-DNA glycosylase	Nucleus	Up	9.20144	-	2.6515	1.36943
	TEAD1	TEA domain family member 1 (SV40 transcriptional enhancer factor)	Nucleus	Down	-	8.49874	0	0.529912
	TFDP2	transcription factor Dp-2 (E2F dimerization partner 2)	Nucleus	Up	4.51021	-	6.13737	1.36943
	THOC2	THO complex 2	Nucleus	Up	6.77681	-	7.34517	4.30006
	TOP1	topoisomerase (DNA) I	Nucleus	Up	9.20144	-	5.35538	4.30006
	TWF1	twinfilin, actin-binding protein, homolog 1 (Drosophila)	Cytoplasm	Down	0	0	0	5.7059
	U2AF1	U2 small nuclear RNA auxiliary factor 1	Nucleus	Up	8.12803	-	7.34517	6.65329
	UCHL5	ubiquitin carboxyl-terminal hydrolase L5	Cytoplasm	Up	5.053	-	4.27744	0.529912
	USPL1	ubiquitin specific peptidase like 1	unknown	Up	1.35709	-	2.0935	0
	VAMP3	vesicle-associated membrane protein 3 (cellubrevin)	Plasma Membrane	Down	9.20144	-	6.13737	5.7059
	WAS	Wiskott-Aldrich syndrome (eczema-thrombocytopenia)	Cytoplasm	Up	1.35709	7.60797	0	0
	WT1	Wilms tumor 1	Nucleus	Up	3.4156	-	0.930444	0
	ZFP36L2	zinc finger protein 36, C3H type-like 2	Nucleus	Up	-	9.78643	0.649372	5.7059
	ZNF184	zinc finger protein 184	Nucleus	Up	0	-	0.649372	0.724935
	ZNRF1	zinc and ring finger 1	Cytoplasm	Up	2.33837	-	1.70534	0.959053
