# Supplementary material for: Identification of a radiosensitivity signature using integrative metaanalysis of published microarray data for NCI-60 cancer cells
Source: BMC Genomics. 2012 Jul 30;13:348. doi: 10.1186/1471-2164-13-348 (PMC3472294; doi:10.1186/1471-2164-13-348)
Supplement: Additional file 7 — Comparison with published radiosensitivity signatures. Previously reported genes in our gene lists are highlighted in yellow. [file 1471-2164-13-348-S7.xls]

## Sheet: Table S3
	Table S3. Comparison with published radiosensitivity signatures. Previously reported genes in our gene lists are highlighted in yellow.
	Our 179 gene set (Kim et al)			Gene set #1 (Ogawa et al)			Gene set #2 (Amundson SA et al)
	Symbol	Description		Symbol	Description		Symbol	Description
	ACTN1	actinin, alpha 1		ALDH1A1	aldehyde dehydrogenase 1 family, member A1		CCNB1	Cyclin B1
	ADCK3	aarF domain containing kinase 3		AREG	amphiregulin		CCNB2	Cyclin B2
	AGPAT3	1-acylglycerol-3-phosphate O-acyltransferase 3		ARPC1B	actin related protein 2/3 complex, subunit 1B, 41kDa		BUB1	BUB1 budding uninhibited by benzimidazoles 1 homologue (yeast)
	AIF1	allograft inflammatory factor 1		BCL2	B-cell CLL/lymphoma 2		ATF3	Activating transcription factor 3
	ALOX5AP	arachidonate 5-lipoxygenase-activating protein		BIK	BCL2-interacting killer (apoptosis-inducing)		PLK1	Polo-like kinase 1 (Drosophila)
	ANAPC4	anaphase promoting complex subunit 4		BIRC2	baculoviral IAP repeat containing 2		IL2RG	Interleukin 2 receptor, g (severe combined immunodeficiency)
	ANXA2	annexin A2		CA12	carbonic anhydrase XII		PLK2	Polo-like kinase 2 (Drosophila)
	ANXA5	annexin A5		CASP6	caspase 6, apoptosis-related cysteine peptidase		PTPRC	Protein tyrosine phosphatase, receptor type, C
	APP	amyloid beta (A4) precursor protein		CASP8	caspase 8, apoptosis-related cysteine peptidase		CD48	CD48 antigen (B-cell membrane protein)
	ARHGAP25	Rho GTPase activating protein 25		CCNA1	cyclin A1		COX7B	Cytochrome c oxidase subunit VIIb
	ARHGDIB	Rho GDP dissociation inhibitor (GDI) beta		CDC42BPA	CDC42 binding protein kinase alpha (DMPK-like)		EDNRA	Endothelin receptor type A
	ARHGEF6	Rac/Cdc42 guanine nucleotide exchange factor (GEF) 6		CDH1	cadherin 1, type 1, E-cadherin (epithelial)		CTSD	Cathepsin D
	ATP2A3	ATPase, Ca++ transporting, ubiquitous		CDK6	cyclin-dependent kinase 6		MDM2	Mdm2, transformed 3T3 cell double minute 2, p53 binding protein (mouse)
	BAZ1A	bromodomain adjacent to zinc finger domain, 1A		CDKN1A	cyclin-dependent kinase inhibitor 1A (p21, Cip1)		DDB2	Damage-specific DNA binding protein 2
	BTK	Bruton agammaglobulinemia tyrosine kinase		COX2	cytochrome c oxidase subunit II		SLA	Src-like adaptor
	CAPN2	calpain 2, (m/II) large subunit		CTSL1	cathepsin L1		TNFRSF10B	Tumor necrosis factor receptor superfamily, member 10b
	CAPNS1	calpain, small subunit 1		DDB2	damage-specific DNA binding protein 2, 48kDa		CDC2	Cell division cycle 2, G1 to S and G2 to M
	CBR1	carbonyl reductase 1		ERCC5	excision repair cross-complementing rodent repair deficiency, complementation group 5		ZNF22	Zinc finger protein 22 (KOX 15)
	CCNA2	cyclin A2		XRCC6	X-ray repair complementing defective repair in Chinese hamster cells 6		PHLDA3	Pleckstrin homology–like domain, family A, member 3
	CCND1	cyclin D1		GDF15	growth differentiation factor 15		HSP90B1	Heat shock protein 90 kDa h (Grp94), member 1
	CD151	CD151 molecule (Raph blood group)		GPX1	glutathione peroxidase 1		LCP2	Lymphocyte cytosolic protein 2
	CD3D	CD3d molecule, delta (CD3-TCR complex)		GPX2	glutathione peroxidase 2 (gastrointestinal)		CD37	CD37 antigen
	CD52	CD52 molecule		HIF1A	hypoxia inducible factor 1, alpha subunit (basic helix-loop-helix transcription factor)		SDC2	Syndecan 2
	CD53	CD53 molecule		ICAM2	intercellular adhesion molecule 2		RNMT	RNA (guanine-7-) methyltransferase
	CD63	CD63 molecule		ID3	inhibitor of DNA binding 3, dominant negative helix-loop-helix protein		TOM1L1	Target of myb1-like 1 (chicken)
	CD9	CD9 molecule		JUN	jun proto-oncogene		KIF23	Kinesin family member 23
	CDC25A	cell division cycle 25 homolog A (S. pombe)		LRAT	lecithin retinol acyltransferase (phosphatidylcholine--retinol O-acyltransferase)		PTPN7	Protein tyrosine phosphatase, nonreceptor type 7
	CDK6	cyclin-dependent kinase 6		MAP3K2	mitogen-activated protein kinase kinase kinase 2		XPC	Xeroderma pigmentosum, complementation group C
	CNTRL	centriolin		MAPKAPK2	mitogen-activated protein kinase-activated protein kinase 2		TRIM22	Tripartite motif–containing 22
	CORO1A	coronin, actin binding protein, 1A		MDM2	Mdm2 p53 binding protein homolog (mouse)
	CRK	v-crk sarcoma virus CT10 oncogene homolog (avian)		MLL3	myeloid/lymphoid or mixed-lineage leukemia 3
	CTSL1	cathepsin L1		MMP13	matrix metallopeptidase 13 (collagenase 3)
	CTTN	cortactin		MYC	v-myc myelocytomatosis viral oncogene homolog (avian)
	CXCR4	chemokine (C-X-C motif) receptor 4		PLAU	plasminogen activator, urokinase
	CYFIP2	cytoplasmic FMR1 interacting protein 2		PMS1	PMS1 postmeiotic segregation increased 1 (S. cerevisiae)
	DAG1	dystroglycan 1 (dystrophin-associated glycoprotein 1)		PSPHP1	phosphoserine phosphatase pseudogene 1
	DCBLD2	discoidin, CUB and LCCL domain containing 2		RAC2	ras-related C3 botulinum toxin substrate 2 (rho family, small GTP binding protein Rac2)
	DDX39A	DEAD (Asp-Glu-Ala-Asp) box polypeptide 39A		REL	v-rel reticuloendotheliosis viral oncogene homolog (avian)
	DENND2D	DENN/MADD domain containing 2D		SOCS3	suppressor of cytokine signaling 3
	DIAPH1	diaphanous homolog 1 (Drosophila)		THBS2	thrombospondin 2
	DKC1	dyskeratosis congenita 1, dyskerin		TP53	tumor protein p53
	DOCK1	dedicator of cytokinesis 1		XRCC1	X-ray repair complementing defective repair in Chinese hamster cells 1
	DOCK2	dedicator of cytokinesis 2		XRCC5	X-ray repair complementing defective repair in Chinese hamster cells 5 (double-strand-break rejoining)
	DYNC1LI2	dynein, cytoplasmic 1, light intermediate chain 2
	EEF1A2	eukaryotic translation elongation factor 1 alpha 2
	EEF1E1	eukaryotic translation elongation factor 1 epsilon 1
	EIF2B5	eukaryotic translation initiation factor 2B, subunit 5 epsilon, 82kDa
	EIF4EBP2	eukaryotic translation initiation factor 4E binding protein 2
	EMP2	epithelial membrane protein 2
	EPS8	epidermal growth factor receptor pathway substrate 8
	EVI2B	ecotropic viral integration site 2B
	EZH2	enhancer of zeste homolog 2 (Drosophila)
	FAM46C	family with sequence similarity 46, member C
	FKBP9	FK506 binding protein 9, 63 kDa
	FLI1	Friend leukemia virus integration 1
	FMNL1	formin-like 1
	GART	phosphoribosylglycinamide formyltransferase, phosphoribosylglycinamide synthetase, phosphoribosylaminoimidazole synthetase
	GMNN	geminin, DNA replication inhibitor
	GNA11	guanine nucleotide binding protein (G protein), alpha 11 (Gq class)
	GNA15	guanine nucleotide binding protein (G protein), alpha 15 (Gq class)
	GNG12	guanine nucleotide binding protein (G protein), gamma 12
	GPC1	glypican 1
	GPSM3	G-protein signaling modulator 3
	HCLS1	hematopoietic cell-specific Lyn substrate 1
	HDLBP	high density lipoprotein binding protein
	HNRNPD	heterogeneous nuclear ribonucleoprotein D (AU-rich element RNA binding protein 1, 37kDa)
	HTRA1	HtrA serine peptidase 1
	IKZF1	IKAROS family zinc finger 1 (Ikaros)
	IL1R2	interleukin 1 receptor, type II
	IQGAP2	IQ motif containing GTPase activating protein 2
	ITGAL	integrin, alpha L (antigen CD11A (p180), lymphocyte function-associated antigen 1; alpha polypeptide)
	ITGB1	integrin, beta 1 (fibronectin receptor, beta polypeptide, antigen CD29 includes MDF2, MSK12)
	ITGB5	integrin, beta 5
	KDELR1	KDEL (Lys-Asp-Glu-Leu) endoplasmic reticulum protein retention receptor 1
	KDELR2	KDEL (Lys-Asp-Glu-Leu) endoplasmic reticulum protein retention receptor 2
	KIF21B	kinesin family member 21B
	LAPTM4A	lysosomal protein transmembrane 4 alpha
	LAPTM4B	lysosomal protein transmembrane 4 beta
	LAPTM5	lysosomal protein transmembrane 5
	LBR	lamin B receptor
	LCP1	lymphocyte cytosolic protein 1 (L-plastin)
	LGALS3	lectin, galactoside-binding, soluble, 3
	LMNA	lamin A/C
	LRMP	lymphoid-restricted membrane protein
	LRP11	low density lipoprotein receptor-related protein 11
	LSP1	lymphocyte-specific protein 1
	LST1	leukocyte specific transcript 1
	LUC7L2	LUC7-like 2 (S. cerevisiae)
	MED1	mediator complex subunit 1
	MED4	mediator complex subunit 4
	METTL7A	methyltransferase like 7A
	MRPS31	mitochondrial ribosomal protein S31
	MST4	serine/threonine protein kinase MST4
	MTF2	metal response element binding transcription factor 2
	MYB	v-myb myeloblastosis viral oncogene homolog (avian)
	MYCN	v-myc myelocytomatosis viral related oncogene, neuroblastoma derived (avian)
	MYO10	myosin X
	N4BP2L1	NEDD4 binding protein 2-like 1
	NCKAP1L	NCK-associated protein 1-like
	NCLN	nicalin
	NFATC3	nuclear factor of activated T-cells, cytoplasmic, calcineurin-dependent 3
	NFIB	nuclear factor I/B
	NGFRAP1	nerve growth factor receptor (TNFRSF16) associated protein 1
	NKG7	natural killer cell group 7 sequence
	NQO1	NAD(P)H dehydrogenase, quinone 1
	ORC1	origin recognition complex, subunit 1
	OSBPL1A	oxysterol binding protein-like 1A
	PDE8A	phosphodiesterase 8A
	PFN2	profilin 2
	PGM2	phosphoglucomutase 2
	PHLDA2	pleckstrin homology-like domain, family A, member 2
	PIR	pirin (iron-binding nuclear protein)
	PKM2	pyruvate kinase, muscle
	PON2	paraoxonase 2
	PPA1	pyrophosphatase (inorganic) 1
	PRKAR1A	protein kinase, cAMP-dependent, regulatory, type I, alpha (tissue specific extinguisher 1)
	PRKCB	protein kinase C, beta
	PRKCQ	protein kinase C, theta
	PRPF38A	PRP38 pre-mRNA processing factor 38 (yeast) domain containing A
	PRPF4B	PRP4 pre-mRNA processing factor 4 homolog B (yeast)
	PRSS23	protease, serine, 23
	PTMS	parathymosin
	PTP4A2	protein tyrosine phosphatase type IVA, member 2
	PTPN7	protein tyrosine phosphatase, non-receptor type 7
	PTPRC	protein tyrosine phosphatase, receptor type, C
	PTPRCAP	protein tyrosine phosphatase, receptor type, C-associated protein
	PYGB	phosphorylase, glycogen; brain
	RAB13	RAB13, member RAS oncogene family
	RAB33A	RAB33A, member RAS oncogene family
	RAC2	ras-related C3 botulinum toxin substrate 2 (rho family, small GTP binding protein Rac2)
	RALB	v-ral simian leukemia viral oncogene homolog B (ras related; GTP binding protein)
	RBBP4	retinoblastoma binding protein 4
	RCN1	reticulocalbin 1, EF-hand calcium binding domain
	RFESD	Rieske (Fe-S) domain containing
	RFXAP	regulatory factor X-associated protein
	RHOH	ras homolog gene family, member H
	S100A10	S100 calcium binding protein A10
	S100A13	S100 calcium binding protein A13
	SASH3	SAM and SH3 domain containing 3
	SAT2	spermidine/spermine N1-acetyltransferase family member 2
	SATB1	SATB homeobox 1
	SCARB2	scavenger receptor class B, member 2
	SCRN1	secernin 1
	SEC11A	SEC11 homolog A (S. cerevisiae)
	SELPLG	selectin P ligand
	SEPT6	septin 6
	SERHL2	serine hydrolase-like 2
	SERP1	stress-associated endoplasmic reticulum protein 1
	SERPINE2	serpin peptidase inhibitor, clade E (nexin, plasminogen activator inhibitor type 1), member 2
	SFXN3	sideroflexin 3
	SH3BP4	SH3-domain binding protein 4
	SLA	Src-like-adaptor
	SLC27A5	solute carrier family 27 (fatty acid transporter), member 5
	SMARCC1	SWI/SNF related, matrix associated, actin dependent regulator of chromatin, subfamily c, member 1
	SMYD3	SET and MYND domain containing 3
	SPATA20	spermatogenesis associated 20
	SPN	sialophorin
	SPR	sepiapterin reductase (7,8-dihydrobiopterin:NADP+ oxidoreductase)
	SQSTM1	sequestosome 1
	SRPK1	SRSF protein kinase 1
	SRSF1	serine/arginine-rich splicing factor 1
	SSBP2	single-stranded DNA binding protein 2
	TAL1	T-cell acute lymphocytic leukemia 1
	TAX1BP3	Tax1 (human T-cell leukemia virus type I) binding protein 3
	TDG	thymine-DNA glycosylase
	TEAD1	TEA domain family member 1 (SV40 transcriptional enhancer factor)
	TFDP2	transcription factor Dp-2 (E2F dimerization partner 2)
	THOC2	THO complex 2
	TOP1	topoisomerase (DNA) I
	TWF1	twinfilin, actin-binding protein, homolog 1 (Drosophila)
	U2AF1	U2 small nuclear RNA auxiliary factor 1
	UCHL5	ubiquitin carboxyl-terminal hydrolase L5
	USPL1	ubiquitin specific peptidase like 1
	VAMP3	vesicle-associated membrane protein 3 (cellubrevin)
	WAS	Wiskott-Aldrich syndrome (eczema-thrombocytopenia)
	WT1	Wilms tumor 1
	ZFP36L2	zinc finger protein 36, C3H type-like 2
	ZNF184	zinc finger protein 184
	ZNRF1	zinc and ring finger 1
