# Supplementary material for: Identification of a radiosensitivity signature using integrative metaanalysis of published microarray data for NCI-60 cancer cells
Source: BMC Genomics. 2012 Jul 30;13:348. doi: 10.1186/1471-2164-13-348 (PMC3472294; doi:10.1186/1471-2164-13-348)
Supplement: Additional file 8 — Adjusted correlation coefficient and p-value of 31 radiosensitivity signature genes to remove the effect of lymphoid origin using mean-centering and standardization method in four microarrays. [file 1471-2164-13-348-S8.xls]

## Sheet: Table S4
	Table S4. Adjusted correlation coefficient and p-value of 31 radiosensitivity signature genes to remove the effect of lymphoid origin using mean-centering and standardization method in four microarrays.
		cDNA microarray					Affymetrix HU6800					Affymetrix U133					Affymetrix U95
			Before adjustment		After adjustment			Before adjustment		After adjustment			Before adjustment		After adjustment			Before adjustment		After adjustment
	Gene symbol	Gene_ID	Correlation	p-value	Correlation	p-value	Gene_ID	Correlation	p-value	Correlation	p-value	Gene_ID	Correlation	p-value	Correlation	p-value	Gene_ID	Correlation	p-value	Correlation	p-value
	ACTN1	486335	0.339339	0.00697269	0.323104	0.0104236	M95178_at	0.395161	0.00177951	0.381834	0.00260889	208636_at	0.412702	0.00116096	0.413694	0.00112639	39330_s_at	0.42231	0.000776297	0.422328	0.000775843
	ANXA2	510523	0.323282	0.0103789	0.316035	0.0123385	D00017_at	0.470531	0.000148356	0.462802	0.000196688	210427_x_at	0.422746	0.000851264	0.423724	0.00082551	58798_at	0.363072	0.00435575	0.363099	0.00435261
	ANXA5	510118	0.459393	0.000172713	0.453522	0.000214017	U01691_s_at	0.392321	0.00193326	0.379705	0.00276934	200782_at	0.416785	0.00102454	0.417935	0.000988831	37747_at	0.423825	0.000739635	0.423849	0.000739084
	ARHGDIB	487374	-0.480468	7.74202e-05	-0.485642	6.30625e-05	L20688_at	-0.529261	1.37496e-05	-0.535366	1.04608e-05	201288_at	-0.520597	2.37127e-05	-0.520155	2.41615e-05	1984_s_at	-0.487435	7.81736e-05	-0.487425	7.82054e-05
	CAPNS1	489257	0.405983	0.00106081	0.38429	0.00204465	X04106_at	0.437142	0.000478808	0.408491	0.00119442	200001_at	0.42593	0.00076998	0.428907	0.000700386	36138_at	0.48156	9.80444e-05	0.481608	9.7863e-05
	CBR1	279103	0.451006	0.000234337	0.431205	0.000467142	J04056_at	0.413293	0.00103045	0.398445	0.00161549	209213_at	0.38993	0.0022667	0.391017	0.00219781	38773_at	0.413412	0.00102664	0.413447	0.00102554
	CCND1	110022	0.420016	0.000677438	0.407617	0.00100783	X59798_at	0.501636	4.44417e-05	0.494194	5.99345e-05	208712_at	0.569317	2.5338e-06	0.569798	2.47398e-06	38418_at	0.540446	8.29888e-06	0.540454	8.29572e-06
	CD63	487264	0.387639	0.00185293	0.356122	0.00449978	X62654_rna1_at	0.524354	1.70631e-05	0.51365	2.70162e-05	200663_at	0.503603	4.78543e-05	0.505095	4.50589e-05	37003_at	0.508859	3.3022e-05	0.508883	3.29895e-05
	CORO1A	487988	-0.326338	0.00963718	-0.339627	0.00692178	X89109_s_at	-0.497341	5.28589e-05	-0.505796	3.74847e-05	209083_at	-0.487712	8.92876e-05	-0.48717	9.11585e-05	38976_at	-0.463521	0.000191655	-0.46351	0.000191726
	CXCR4	144944	-0.449083	0.000251039	-0.458657	0.000177459	L06797_s_at	-0.439997	0.000435165	-0.454299	0.000266192	211919_s_at	-0.478389	0.000126945	-0.477682	0.000130326	649_s_at	-0.458534	0.000229176	-0.45852	0.000229295
	DAG1	484776	0.559997	2.21839e-06	0.551195	3.44081e-06	L19711_at	0.386929	0.00225808	0.370987	0.00352156	205417_s_at	0.550488	6.26977e-06	0.551261	6.04729e-06	36989_at	0.603116	3.3987e-07	0.603129	3.3962e-07
	EMP2	109863	0.390151	0.00171986	0.374813	0.00268683	U52100_at	0.327457	0.0106509	0.307897	0.0166999	204975_at	0.403431	0.00153311	0.404397	0.00148988	39631_at	0.408809	0.00118289	0.408828	0.00118218
	HCLS1	260052	-0.623585	6.16605e-08	-0.630142	4.06775e-08	X16663_at	-0.499651	4.81645e-05	-0.511257	2.98765e-05	202957_at	-0.57134	2.29114e-06	-0.570919	2.33976e-06	31820_at	-0.576232	1.45182e-06	-0.576224	1.45247e-06
	HTRA1	488447	0.517749	1.63569e-05	0.506502	2.66515e-05	D87258_at	0.511678	2.93541e-05	0.501078	4.54604e-05	201185_at	0.478066	0.000128477	0.478814	0.000124954	719_g_at	0.521414	1.93885e-05	0.521428	1.93766e-05
	ITGB5	259291	0.473382	0.000101988	0.464901	0.000140743	X53002_s_at	0.480646	0.000101524	0.469588	0.000153607	201125_s_at	0.434385	0.00058701	0.435247	0.000570757	39754_at	0.467336	0.000166838	0.467351	0.000166744
	LAPTM5	364306	-0.455016	0.000202722	-0.471445	0.000109857	U51240_at	-0.441878	0.000408427	-0.45902	0.000225244	201721_s_at	-0.561431	3.72829e-06	-0.560928	3.82005e-06	37759_at	-0.497947	5.15866e-05	-0.497929	5.1624e-05
	LRMP	417502	-0.429564	0.00049372	-0.442569	0.00031603	U10485_at	-0.489536	7.20203e-05	-0.517625	2.28194e-05	204674_at	-0.504551	4.606e-05	-0.503461	4.81274e-05	35974_at	-0.487216	7.8843e-05	-0.487187	7.89325e-05
	MYB	416280	-0.506687	2.64425e-05	-0.518786	1.56232e-05	U22376_cds2_s_at	-0.559061	3.43705e-06	-0.565211	2.53842e-06	204798_at	-0.590157	8.68813e-07	-0.589829	8.84085e-07	1476_s_at	-0.590138	6.96401e-07	-0.590125	6.96858e-07
	PFN2	486110	0.625519	5.45959e-08	0.621097	7.20254e-08	L10678_at	0.599458	4.17362e-07	0.593859	5.68743e-07	204992_s_at	0.658886	1.40142e-08	0.659134	1.37808e-08	38839_at	0.614115	1.80399e-07	0.614121	1.80332e-07
	PIR	280937	0.398534	0.00133553	0.379652	0.00233945	Y07867_at	0.375232	0.00313521	0.363064	0.00435668	207469_s_at	0.446792	0.000389161	0.447516	0.000379751	35724_at	0.43178	0.000571661	0.431801	0.000571263
	PKM2	510597	0.26338	0.0386094	0.232932	0.0684652	X56494_at	0.421537	0.000795603	0.401018	0.00149657	201251_at	0.399827	0.00170453	0.402414	0.00157982	32378_at	0.442347	0.000402001	0.44239	0.000401414
	PTMS	418084	0.416171	0.000767502	0.400367	0.00126255	M24398_at	0.336275	0.00861501	0.323154	0.0117871	218045_x_at	0.411365	0.00120906	0.413021	0.00114975	40580_r_at	0.475742	0.000122202	0.475754	0.000122147
	PTPRC	239287	-0.670812	2.44023e-09	-0.673423	2.00637e-09	Y00062_at	-0.509422	3.22574e-05	-0.521127	1.96309e-05	212588_at	-0.562709	3.50441e-06	-0.562205	3.59121e-06	40518_at	-0.545529	6.55763e-06	-0.545517	6.56148e-06
	PTPRCAP	359474	-0.321091	0.0109406	-0.345194	0.00600046	X97267_rna1_s_at	-0.458661	0.000228145	-0.468422	0.000160333	204960_at	-0.499411	5.65806e-05	-0.498565	5.85117e-05	32070_at	-0.485776	8.33705e-05	-0.485763	8.34142e-05
	PYGB	324334	0.381137	0.00224115	0.371876	0.00291948	U47025_s_at	0.448653	0.000324029	0.430959	0.000587219	201481_s_at	0.397762	0.00181024	0.398955	0.00174846	59669_at	0.349768	0.00615491	0.349808	0.00614869
	RAB13	366489	0.384275	0.00204558	0.373669	0.00277541	X75593_at	0.383295	0.00250364	0.372237	0.00340361	202252_at	0.48069	0.000116492	0.481426	0.00011332	40210_at	0.431268	0.00058133	0.431284	0.00058102
	RALB	347032	0.545929	4.44759e-06	0.533703	7.93861e-06	M35416_at	0.382537	0.00255778	0.343587	0.00719276	202100_at	0.458545	0.000259804	0.460348	0.000243876	32776_at	0.466564	0.000171605	0.466602	0.00017137
	SCRN1	362729	0.448049	0.000260465	0.441114	0.000332504	D83777_at	0.370808	0.00353869	0.357722	0.00501422	201462_at	0.427835	0.000724762	0.428456	0.000710537	36192_at	0.401031	0.00149602	0.401045	0.00149538
	SQSTM1	510278	0.609744	1.43864e-07	0.603235	2.11338e-07	U46751_at	0.510538	3.07898e-05	0.501221	4.5197e-05	201471_s_at	0.496827	6.26691e-05	0.497925	6.00127e-05	40898_at	0.476457	0.000118964	0.476479	0.000118864
	TWF1	488779	0.630259	4.03742e-08	0.623884	6.05136e-08	U02680_at	0.489517	7.20725e-05	0.474104	0.000129929	201745_at	0.523786	2.06979e-05	0.524966	1.96754e-05	1064_at	0.427497	0.000657233	0.427531	0.000656511
	WAS	236282	-0.47633	9.10076e-05	-0.47633	9.10076e-05	U12707_s_at	-0.423037	0.000758499	-0.43905	0.000449232	38964_r_at	-0.556907	4.6324e-06	-0.556031	4.82961e-06	64315_r_at	-0.596038	5.04577e-07	-0.596031	5.04768e-07
